# Supplementary material for: Tailored Cigarette Warning Messages: How Individualized Loss Aversion and Delay Discounting Rates Can Influence Perceived Message Effectiveness
Source: Int J Environ Res Public Health. 2021 Oct 6;18(19):10492. doi: 10.3390/ijerph181910492 (PMC8507605; doi:10.3390/ijerph181910492)
Supplement: Supplementary file 1 [file ijerph-18-10492-s001.zip]

Archive with 1 entries (1 files):
- ijerph-1363800-supplementary.pdf
